# Supplementary material for: Dry Nutrition Delivery System Based on Defatted Soybean Particles and Its Application with β-Carotene
Source: Molecules. 2023 Apr 13;28(8):3429. doi: 10.3390/molecules28083429 (PMC10145488; doi:10.3390/molecules28083429)
Supplement: Supplementary file 1 [file molecules-28-03429-s001.zip]

Archive with 1 entries (1 files):
- molecules-2277918-supplementary.pdf
